# Supplementary material for: Arg-73 of the RNA endonuclease MazF in Salmonella enterica subsp. arizonae contributes to guanine and uracil recognition in the cleavage sequence
Source: J Biol Chem. 2024 Jan 9;300(2):105636. doi: 10.1016/j.jbc.2024.105636 (PMC10864209; doi:10.1016/j.jbc.2024.105636)
Supplement: Tables S1–S3 [file mmc2.xlsx]

## Sheet: Table S1. WT MazF-SEA
Table S1. Sequences containing the base following the cleavage sites and the nucleotides on its 5' and 3' side (WT MazF-SEA)
Substrate RNA	Position1	The base following the cleavage site	Coverage	Relative Coverage Increase	Sequence2
L2000-1	10	A	471	94.2	GUAAUACGGAC
L2000-1	1567	A	1703	21.8333	GAUUUACUUUA
H2000-1	604	A	1317	10.2093	UGGUUACUGAC
1500-1	406	A	616	9.47692	UGCUUACUGAG
2000-1	161	A	1345	8.51266	UAGUUACGCUA
H2000-1	1655	A	1151	6.81065	GCGCUACGUAA
2000-1	1472	A	3242	6.74012	AUCUUACUAGU
1500-1	1028	A	819	6.3	CGCAUACUAGU
2000-1	31	A	56	6.22222	CGGUUACCAUA
H1500-1	953	A	1046	5.84358	GCAGUACGUCG
H1500-1	55	A	119	5.40909	GUGUUAUUCGC
L1500-1	292	A	929	4.18468	UUGUUACUGAC
L2000-1	439	A	1530	4.03694	ACUUUACGCCA
2000-1	551	A	1243	3.98397	CGUUUACGGUG
H2000-1	197	A	389	3.96939	GAUGUACUGCG
1500-1	837	A	512	3.96899	CUGUUACGGUU
L1500-1	125	A	277	3.95714	UCAUUACGUCC
L1500-1	1146	A	1695	3.89655	UCUAUACUCAC
H2000-1	1060	A	433	3.86607	ACCGUACGACG
2000-1	1455	A	487	3.55474	CGACUACUAAC
L2000-1	901	A	889	3.41923	CCAUUACGACA
2000-1	1010	A	1012	3.40741	CCCUUACUAUA
L1500-1	1139	A	431	3.36719	UCAGUACUCUA
L2000-1	373	A	448	3.29412	GAGUUACUAGC
H1500-1	579	A	870	2.82468	GAGUUACUAUU
H1500-1	100	A	603	2.7788	CAGGUACUCUC
1500-1	234	A	802	2.74658	GUCUAACUCGU
H2000-1	1890	A	139	2.52727	GCGAUACUGGG
H2000-1	204	A	976	2.49616	UGCGUACGCUA
2000-1	1657	A	2028	2.46416	AGAUUACGGGU
L2000-1	1050	A	749	2.41613	CCCUUACUUAA
H1500-1	732	A	1126	2.37553	CCGAUACUCGG
2000-1	390	A	926	2.29208	UCUUUACGGCC
L1500-1	45	A	54	2.16	AUACUACUUCC
L2000-1	1803	A	1095	1.99091	UCAGUACGUAU
L2000-1	790	A	373	1.98404	AAUUUACGGCU
H1500-1	547	A	371	1.88325	UACAUACGUGC
H1500-1	1074	A	1688	1.86932	CGUUUACACCG
H2000-1	182	A	96	1.84615	GGUUUACGGAG
H2000-1	129	A	53	1.82759	ACGUUACGUGG
L2000-1	1405	A	412	1.76824	UGUCUACUUUG
2000-1	235	A	2592	1.75135	ACCCUACGUAA
2000-1	584	A	2207	1.7378	CUUCUACGCUA
L1500-1	1009	A	482	1.7153	UCAUUACCGAA
L1500-1	581	A	554	1.69419	UAUCUACGUGC
L2000-1	277	A	237	1.65734	AAGUUACUCAG
2000-1	91	A	157	1.65263	ACUAUACGCGU
L1500-1	565	A	297	1.63187	CGCAUACUGUU
1500-1	1112	A	2036	1.6262	AGUUUACCACU
2000-1	910	A	403	1.625	GACCUACUCAU
1500-1	538	A	1182	1.60163	CUUCUACGAUU
L2000-1	234	A	143	1.58889	CCACUACGUAG
H2000-1	495	A	275	1.57143	UGCUUACCGCC
2000-1	887	A	320	1.54589	ACCGUACUGCC
H1500-1	74	A	207	1.53333	AGGUUACCGCU
H2000-1	767	A	977	1.51944	CGCGUACCGUC
H2000-1	447	A	206	1.51471	GAGCUACGCGU
H1500-1	259	A	657	1.51382	CGGAUACGUAC
1. Positions of the bases following the cleavage sites, with coverage > 50 and relative coverage increase > 1.5, were shown.
2. Underlined letters are the bases following the cleavage sites. The sequence contains 5 nt upstream and 5 nt downstream of the underlined base.

## Sheet: Table S3. R73L MazF-SEA
Table S3. Sequences containing the base following the cleavage sites and the nucleotides on its 5' and 3' side (R73L mutant MazF-SEA)
Substrate RNA	Position1	The base following the cleavage site	Coverage	Relative Coverage Increase	Sequence2
2000-1	31	A	3556	114.71	CGGUUACCAUA
L2000-1	10	A	1868	77.8333	GUAAUACGGAC
L2000-1	1567	A	6419	71.3222	GAUUUACUUUA
H1500-1	74	A	1730	25.4412	AGGUUACCGCU
1500-1	837	A	1119	21.1132	CUGUUACGGUU
L1500-1	1009	A	9284	11.857	UCAUUACCGAA
1500-1	406	A	2326	11.7475	UGCUUACUGAG
H2000-1	604	A	5630	8.71517	UGGUUACUGAC
H1500-1	579	A	3653	7.06576	GAGUUACUAUU
H1500-1	953	A	1960	6.90141	GCAGUACGUCG
2000-1	1657	A	5906	5.96566	AGAUUACGGGU
2000-1	876	A	1446	5.784	AAGUUACCGAU
L1500-1	125	A	1420	5.50388	UCAUUACGUCC
L2000-1	706	A	2247	5.38849	CAGUUACAAAU
H1500-1	1074	A	6320	5.36958	CGUUUACACCG
2000-1	551	A	5658	5.01151	CGUUUACGGUG
H2000-1	1512	A	2258	4.86638	CUCUUACCGGG
L1500-1	292	A	2955	4.4705	UUGUUACUGAC
2000-1	1472	A	9919	4.30699	AUCUUACUAGU
L1500-1	655	A	4250	4.11025	AAGUUACCUUA
H2000-1	1882	A	670	4.06061	CGUGUACAGCG
H2000-1	767	A	5657	3.88797	CGCGUACCGUC
H2000-1	1055	A	535	3.82143	CGGUUACCGUA
H2000-1	1655	A	5248	3.72199	GCGCUACGUAA
1500-1	1112	A	6549	3.60826	AGUUUACCACU
2000-1	390	A	1392	3.41176	UCUUUACGGCC
L2000-1	373	A	3495	3.33174	GAGUUACUAGC
H2000-1	197	A	1518	3.32166	GAUGUACUGCG
L2000-1	277	A	1466	3.13919	AAGUUACUCAG
L2000-1	1803	A	4518	3.11586	UCAGUACGUAU
2000-1	161	A	9033	3.11268	UAGUUACGCUA
H2000-1	124	A	171	3.10909	CCUCUACGUUA
L2000-1	901	A	3429	2.87427	CCAUUACGACA
L1500-1	351	A	8584	2.73115	CGAUUACACAU
H2000-1	1060	A	1437	2.72159	ACCGUACGACG
H2000-1	495	A	2009	2.63648	UGCUUACCGCC
2000-1	1010	A	3447	2.57816	CCCUUACUAUA
2000-1	1455	A	2760	2.41681	CGACUACUAAC
1500-1	52	C	398	2.32749	AGGUUCCGGUU
2000-1	683	A	8163	2.26624	AGUUUACAUAC
L2000-1	439	A	6419	2.24912	ACUUUACGCCA
2000-1	1200	A	2865	2.14446	CGCUUACCGCA
L2000-1	868	A	1426	2.13473	AUGUUACACGG
1500-1	961	A	3067	2.12543	GACUUACCUAG
H1500-1	543	A	387	2.02618	CUGGUACAUAC
L2000-1	1050	A	3993	2.01769	CCCUUACUUAA
1500-1	86	C	1126	1.88926	UGGUUCCGAUU
2000-1	1357	A	2671	1.87966	ACCGUACGGAG
L1500-1	1353	A	553	1.86824	CAGUUACAUCC
H2000-1	129	A	321	1.85549	ACGUUACGUGG
H2000-1	312	A	2697	1.81861	GCAUUACCGGC
H1500-1	732	A	3373	1.79034	CCGAUACUCGG
1500-1	255	A	1201	1.66806	CUAGUACAAGC
H1500-1	547	A	626	1.61757	UACAUACGUGC
L2000-1	33	A	3125	1.61249	CAGCUACACUC
1500-1	538	A	5526	1.59711	CUUCUACGAUU
H2000-1	182	A	458	1.59582	GGUUUACGGAG
H2000-1	1890	A	1065	1.59431	GCGAUACUGGG
L1500-1	711	A	6756	1.5848	GGAUUACAUGA
H1500-1	263	A	2452	1.57179	UACGUACAGGA
H2000-1	1162	A	2062	1.54689	GCGGUACAUCG
1. Positions of the bases following the cleavage sites, with coverage > 50 and relative coverage increase > 1.5, were shown.
2. Underlined letters are the bases following the cleavage sites. The sequence contains 5 nt upstream and 5 nt downstream of the underlined base.
